# Supplementary material for: Discovery of NFκB2-Coordinated Dual Regulation of Mitochondrial and Nuclear Genomes Leads to an Effective Therapy for Acute Myeloid Leukemia
Source: Int J Mol Sci. 2024 Aug 5;25(15):8532. doi: 10.3390/ijms25158532 (PMC11313218; doi:10.3390/ijms25158532)
Supplement: Supplementary file 1 [file ijms-25-08532-s001.zip]

Archive with 1 entries (1 files):
- ijms-3125416-supplementary.pdf
